# Supplementary material for: Neutral Competition for Drosophila Follicle and Cyst Stem Cell Niches Requires Vesicle Trafficking Genes
Source: Genetics. 2017 May 16;206(3):1417–28. doi: 10.1534/genetics.117.201202 (PMC5500140; doi:10.1534/genetics.117.201202)
Supplement: Supplementary file 1 [file 1417FileS1.zip]

Archive with 29 entries (27 files):
- FileS1/
- FileS1/.DS_Store
- FileS1/script_fitOvarioleCompetitionData_singleDataSet.m
- FileS1/support_routines/
- FileS1/support_routines/changeLegendFontSize.m
- FileS1/support_routines/collapsed4D_jointLikelihood.m
- FileS1/support_routines/fill_between_lines.m
- FileS1/support_routines/get2ColorCloneTypeDistribution.m
- FileS1/support_routines/getCloneTypeDist_v2.m
- FileS1/support_routines/get_FSC_0Bias_pValue.m
- FileS1/support_routines/logfactorial.m
- FileS1/support_routines/logLikelihoodModel.m
- FileS1/support_routines/logLikelihoodModel_0bias_MultiFSC.m
- FileS1/support_routines/logLikelihoodModel_factorialPreCalc.m
- FileS1/support_routines/logLikelihoodModel_r1r2.m
- FileS1/support_routines/logLikelihood_multiColor.m
- FileS1/support_routines/modelCurves.m
- FileS1/support_routines/neutral_model_1Dring.m
- FileS1/support_routines/noLegend.m
- FileS1/support_routines/normalized2DLikelihood.m
- FileS1/support_routines/normalized2DLikelihoodSetRange.m
- FileS1/support_routines/normalized2DLikelihood_r1r2.m
- FileS1/support_routines/normalized2DLikelihood_r1r2_setRange.m
- FileS1/support_routines/normalized4D_jointLikelihood.m
- FileS1/support_routines/plotHeatMapFromHist.m
- FileS1/support_routines/real2unit.m
- FileS1/support_routines/subtitle.m
- FileS1/support_routines/unit2real.m
- FileS1/support_routines/vectorLikelihood_multiColor.m
