# Supplementary material for: Neutral Competition for Drosophila Follicle and Cyst Stem Cell Niches Requires Vesicle Trafficking Genes
Source: Genetics. 2017 May 16;206(3):1417–28. doi: 10.1534/genetics.117.201202 (PMC5500140; doi:10.1534/genetics.117.201202)
Supplement: Supplementary file 1 [file 1417FileS1.zip › FileS1/script_fitOvarioleCompetitionData_singleDataSet.m]

%% INTRODUCTION
% Updated by Allon Klein, Nov 2015
% This script supports Kronen et al., PLoS One 2014
% It performs a Bayesian estimation of COMPETITION BIAS and COMPETITION 
% RATE for data on mosaicism in Drosophila Ovariole Follicular Stem cells.
% The script assumes that there are two FSCs, as argued in the literature.
% (A generalization to more stem cells was discussed in the paper but not
% provided here).
%
% Usage:
% In the following section of the script, enter the following data:
%
% gene_name:    Name of experiment, e.g. 'wt' or 'Dlg'.
%
% t:    Vector of the time points post-heat-shock at which measurements were
%       made. E.g. t=[7 14 21]; %days post-heatshock
%
% N:    Vector giving total number of ovarioles scored per time point.
%
% N1:   Vector giving the total number of mosaic ovarioles scored per time 
%       point.
%
% N2:   Vector giving the total number of fully-labeled ovarioles scored 
%       per time point.
% 
%       (Note: N-N1-N2 is the total number of unlabeled ovarioles scored 
%       per time point).

%% PRELIMINARIES
%clear
addpath('./support_routines/');

%% ENTER DATA HERE:
% gene_name = 'Six4.RNAi';
% t = [7 14 21];          % Days post-heat shock
% N = [376 447 401];  % Total number ovarioles scored
% N1 = [135   76    36]; % Number mosaic ovarioles observed
% N2 = [19    94    92];  % Number fully-labeled ovarioles observed
%Note:  Lines 217 to 239 have been commented out to avoid an error
gene_name ='gene';				

t=[		];
N1=[		];
N2=[		];
N=[		];

% First guess at the bias:
bias_first_guess = -0.1;

%% Format data for analysis
f1 = N1./N;
f2 = N2./N;
% Weight used to exlude unlabeled ovarioles
% based on our estimation of the labeling efficiency at time t=0.
w = 1; %1.1*(f1(1)+f2(1));

%% Run optimization to find maximum likelihood
t0 = t(1);
passFun = @(x)(-logLikelihoodModel(f1/w, f2/w, round(N*w), t,  x(1), -1+2*real2unit(x(2)), real2unit(x(3))/w, real2unit(x(4))/w, t0));
% x(1) = R , x(2) = bias, x(3) = f1_0, x(4) = f2_0
x0 = [-log(f1(2)/f1(1))/(t(2)-t(1)); unit2real(0.5+0.5*bias_first_guess); unit2real(f1(1)); unit2real(f2(1))]; % Make a starting guess at the solution
options=optimset('Display','iter');   % Option to display output
[x,fval,exitflag,output,grad,hessian] = fminunc(passFun,x0,options);  % Call optimizer
R = x(1);
bias = -1+2*real2unit(x(2));
r1 = 0.5*R*(1+bias);
r2 = 0.5*R*(1-bias);
f1_0 = real2unit(x(3));
f2_0 = real2unit(x(4));
maxLogLikelihood = -fval;

%% Estimate standard errors:
C = inv(hessian);
V = diag(C);
R_SE = sqrt(V(1));
bias_SE = sqrt(V(2))*abs((real2unit(1.0001*x(2))-real2unit(0.9999*x(2)))/0.0001);

%% Numerical Likelihood
[L Rvals bias_vals] = normalized2DLikelihood(f1/w, f2/w, round(N*w), t, R, bias, f1_0/w, f2_0/w, t0, 0.001, 0.001);

% Collapse:
L_b = sum(L,1);
L_R = sum(L,2);

% Find 95% CI:
ind = find(cumsum(L_b)>=0.025,1,'first'); bias_95lo=bias_vals(ind);
ind = find(cumsum(L_b)>=0.975,1,'first'); bias_95hi=bias_vals(ind);
ind = find(cumsum(L_R)>=0.025,1,'first'); R_95lo=Rvals(ind);
ind = find(cumsum(L_R)>=0.975,1,'first'); R_95hi=Rvals(ind);

%% Numerical Likelihood for (r1,r2) instead of (R,b):
[Lr1r2 r1_vals r2_vals] = normalized2DLikelihood_r1r2(f1/w, f2/w, round(N*w), t, r1, r2, f1_0/w, f2_0/w, t0);
dr1 = diff(r1_vals(1:2)); 
dr2 = diff(r2_vals(1:2));

% Collapse:
L_r1 = sum(Lr1r2,2)*dr2;
L_r2 = sum(Lr1r2,1)*dr1;

% Find 95% CI:
ind = find(cumsum(L_r1*dr1)>=0.025,1,'first'); r1_95lo=r1_vals(ind);
ind = find(cumsum(L_r1*dr1)>=0.975,1,'first'); r1_95hi=r1_vals(ind);
ind = find(cumsum(L_r2*dr2)>=0.025,1,'first'); r2_95lo=r2_vals(ind);
ind = find(cumsum(L_r2*dr2)>=0.975,1,'first'); r2_95hi=r2_vals(ind);

% Calculate SE:
r1_SE = sqrt(sum(L_r1'.*(r1_vals.^2)*dr1) - r1.^2);
r2_SE = sqrt(sum(L_r2.*(r2_vals.^2)*dr2) - r2.^2);

%% Plot data with best fit
t_th = 0:24;
useLegend = true;


[f1_th f2_th] = modelCurves(t_th, R, bias, f1_0, f2_0,t0);
figure('position',[360   368   361   330])

% Add curves for 0 bias, R=0.14/week:
[f1_thNC f2_thNC] = modelCurves(t_th, 0.04177484, 0, f1_0, f2_0,t0); 
if 1
    p=plot(t_th, f1_thNC*100, '-','color',[0.6 0.6 0.6],'linewidth',1.5); noLegend(p); hold on;
    p=plot(t_th, f2_thNC*100, '-','color',[1 0.6 0.6],'linewidth',1.5); noLegend(p)
    p=plot(t_th, 100-(f1_thNC+f2_thNC)*100, '-','color',[0.6 1 0.6],'linewidth',1.5); noLegend(p)
else
    p=plot(t_th, f1_thNC*100, '-k','linewidth',2); noLegend(p); hold on;
    p=plot(t_th, f2_thNC*100, '-r','linewidth',2); noLegend(p)
    p=plot(t_th, 100-(f1_thNC+f2_thNC)*100, '-g','linewidth',2); noLegend(p)

end
if 1
    p=plot(t_th, f1_th*100, 'k-','linewidth',2); hold on; noLegend(p)
    p=plot(t_th, f2_th*100, 'r-','linewidth',2); noLegend(p)
    p=plot(t_th, (1-f1_th-f2_th)*100, 'g-','linewidth',2); noLegend(p)
end

% Add Std Error for 0 bias, using largest N
f1_thNC_SE = sqrt(f1_thNC.*(1-f1_thNC)/max(N));
f2_thNC_SE = sqrt(f2_thNC.*(1-f2_thNC)/max(N));
f0_thNC_SE = sqrt((1-f1_thNC-f2_thNC).*(f1_thNC+f2_thNC)/max(N));

fillCol = 0.85*[1 1 1];
p=fill_between_lines(t_th, (f1_thNC+f1_thNC_SE)*100, (f1_thNC-f1_thNC_SE)*100,fillCol); noLegend(p); uistack(p,'bottom');
p=fill_between_lines(t_th, (f2_thNC+f2_thNC_SE)*100, (f2_thNC-f2_thNC_SE)*100,fillCol); noLegend(p); uistack(p,'bottom');
p=fill_between_lines(t_th, (1-f1_thNC-f2_thNC+f0_thNC_SE)*100, (1-f1_thNC-f2_thNC-f0_thNC_SE)*100,fillCol); noLegend(p); uistack(p,'bottom');

% Add experimental data
f1SE = sqrt(f1.*(1-f1)./N);
f2SE = sqrt(f2.*(1-f2)./N);
f0SE = sqrt((f1+f2).*(1-f1-f2)./N);

errorbar(t,f1*100,f1SE*100,'ko','markerfacecolor','k','markersize',11,'linewidth',1);
errorbar(t,f2*100,f2SE*100,'o','markerfacecolor','r','markersize',11,'markeredgecolor','k','linewidth',1);
errorbar(t,(1-f1-f2)*100,f0SE*100,'o','markerfacecolor','g','markersize',11,'markeredgecolor','k','linewidth',1);

% Format:
set(gca,'xlim',[t_th(1) t_th(end)])
ylim = get(gca,'ylim'); ylim(1)=0; set(gca,'ylim',ylim);
set(gca,'fontsize',20)
xlabel('Time (days)')
ylabel('Fraction ovarioles (%)')
if(useLegend)
    legend('1 GFP^{-} FSC','2 GFP^{-} FSCs','no GFP^{-} FSCs')
    legend('location','northeast')
    %legend('boxoff')
    changeLegendFontSize(gcf,11)
end
set(gca,'ylim',[0 100])
p=subtitle(gene_name,'TopLeft',[0.01 0.01]); set(p,'fontname','times','fontangle','italic')


%% Plot likelihood
figure('Position',[360   169   550   550])
p=plotHeatMapFromHist(L/(diff(Rvals(1:2))*diff(bias_vals(1:2))), Rvals/2*7, bias_vals*100); 
set(gca,'Position',[0.3 0.3 0.55 0.55])
set(p,'edgecolor','none')
set(gca,'fontsize',16)
st = subtitle({'Likelihood L(R,b)',gene_name},'TopLeft',[0.01 0.01]); set(st,'color','w')
xlim = get(gca,'xlim');
ylim = get(gca,'ylim');
axis off

% Rate projection
axR = axes('Position', [0.3 0.2 0.55 0.1]);
plot(Rvals/2*7, L_R,'k-','linewidth',1.5)
set(gca,'fontsize',16,'xlim',xlim)
xlabel('Average replacement rate R (/ week)')
set(gca,'yticklabel',{})
line([R R]/2*7,[0 max(L_R)],'color','r','linewidth',1.5)
line([R_95lo R_95hi]/2*7,[1 1]*max(L_R)*0.15,'color','b','linewidth',1.5)
set(gca,'linewidth',0.01,'color','none')
ylimR = get(gca,'ylim');
rectangle('Position',[xlim(1) ylimR(1) diff(xlim) diff(ylimR)],'edgecolor','k','linewidth',1.0)

% Bias projection'
axB = axes('Position', [0.2 0.3 0.1 0.55]);
plot(L_b, bias_vals*100,'k-','linewidth',1.5)
set(gca,'fontsize',16,'ylim',ylim)
ylabel('Expansion-loss bias (%)')
set(gca,'xticklabel',{})
line([0 max(L_b)],[bias bias]*100,'color','r','linewidth',1.5)
line([1 1]*max(L_b)*0.15,[bias_95lo bias_95hi]*100,'color','b','linewidth',1.5)
set(gca,'linewidth',0.01,'color','none')
xlimB = get(gca,'xlim');
rectangle('Position',[xlimB(1) ylim(1) diff(xlimB) diff(ylim)],'edgecolor','k','linewidth',1.0)

% % %% Plot likelihood for r1, r2 axes
figure('Position',[360   169   550   550])
p=plotHeatMapFromHist(Lr1r2, r1_vals*7, r2_vals*7); 
set(gca,'Position',[0.25 0.25 0.55 0.55])
set(p,'edgecolor','none')
set(gca,'fontsize',16)
st = subtitle({'Likelihood L(r1,r2)',gene_name},'TopLeft',[0.01 0.01]); set(st,'color','w')
xlim = get(gca,'xlim');
ylim = get(gca,'ylim');
axis off
 
% r1 projection
%axR = axes('Position', [0.25 0.15 0.55 0.1]);
%plot(r1_vals*7, L_r1,'k-','linewidth',1.5)
%set(gca,'fontsize',16,'xlim',xlim)
%xlabel('Invasion rate r1 (/ week)')
%set(gca,'yticklabel',{})
%line([r1 r1]*7,[0 max(L_r1)],'color','r','linewidth',1.5)
%line([r1_95lo r1_95hi]*7,[1 1]*max(L_r1)*0.15,'color','b','linewidth',1.5)
%set(gca,'linewidth',0.01,'color','none')
%ylimB = get(gca,'ylim');
%rectangle('Position',[xlim(1) ylimB(1) diff(xlim) diff(ylimB)],'edgecolor','k','linewidth',1.0)
 
% r2 projection'
%axB = axes('Position', [0.15 0.25 0.1 0.55]);
%plot(L_r2, r2_vals*7,'k-','linewidth',1.5)
%set(gca,'fontsize',16,'ylim',ylim)
%ylabel('Loss rate r2 (/ week)')
%set(gca,'xticklabel',{})
%line([0 max(L_r2)],[r2 r2]*7,'color','r','linewidth',1.5)
%line([1 1]*max(L_r2)*0.15,[r2_95lo r2_95hi]*7,'color','b','linewidth',1.5)
%set(gca,'linewidth',0.01,'color','none')
%xlimB = get(gca,'xlim');
%rectangle('Position',[xlimB(1) ylim(1) diff(xlimB) diff(ylim)],'edgecolor','k','linewidth',1.0)

%% CALCULATE LIKELIHOOD ASSUMING 0 BIAS
% Run optimization to find maximum likelihood assuming ZERO BIAS
passFun = @(x)(-logLikelihoodModel(f1/w, f2/w, round(N*w), t,  x(1), 0, real2unit(x(2))/w, real2unit(x(3))/w, t0));
% x(1) = R, x(2) = f1_0, x(3) = f2_0
x0 = [0.04; unit2real(f1(1)); unit2real(f2(1))]; % Make a starting guess at the solution
options=optimset('Display','iter');   % Option to display output
[x,fval,exitflag,output,grad,hessian] = fminunc(passFun,x0,options);  % Call optimizer
maxLogLikelihood0Bias = -fval;

% Calculate log(Bayes factor) for the Wald test:
% See page 164 of Wasserman, All of Statistics
lambda = 2*(maxLogLikelihood - maxLogLikelihood0Bias);

% Using Theorem 10.22 in Wasserman:
% p-value = Prob(chi^2_{r-q}>lambda), where r=total number model variables,
% and q=number of model variables in null hypothesis.
% So r-q is the difference in dimensions between null and other hypotheses
% In our case, r=4, q=3, so r-q = 1.
pVal = 1 - chi2cdf(lambda,1);


%% PRINT RESULTS:
out_str = {};
out_str = {out_str{:}, ['Experiment: ' gene_name]};
out_str = {out_str{:}, ['p-value of 0 bias null hypothesis: p= ' num2str(pVal,'%10.5e')]};
out_str = {out_str{:}, ['Avg competition rate R/2 = ' num2str(R/2*7) '/week']};
out_str = {out_str{:}, ['Std_Err(R/2) = ' num2str(R_SE/2*7) ' /week']};
out_str = {out_str{:}, ['CI95_hi(R/2) = ' num2str(R_95hi/2*7) ' /week']};
out_str = {out_str{:}, ['CI95_lo(R/2) = ' num2str(R_95lo/2*7) ' /week']};
out_str = {out_str{:}, ['Competition bias b = ' num2str(bias)]};
out_str = {out_str{:}, ['Std_Err(b) = ' num2str(bias_SE)]};
out_str = {out_str{:}, ['CI95_hi(b) = ' num2str(bias_95hi)]};
out_str = {out_str{:}, ['CI95_lo(b) = ' num2str(bias_95lo)]};
out_str = {out_str{:}, ['Invasion rate r+ = ' num2str(r1*7) ' /week']};
out_str = {out_str{:}, ['Std_Err(r+) = ' num2str(r1_SE*7) ' /week']};
out_str = {out_str{:}, ['CI95_hi(r+) = ' num2str(r1_95hi*7) ' /week']};
out_str = {out_str{:}, ['CI95_lo(r+) = ' num2str(r1_95lo*7) ' /week']};
out_str = {out_str{:}, ['Loss rate r- = ' num2str(r2*7) ' /week']};
out_str = {out_str{:}, ['Std_Err(r-) = ' num2str(r2_SE*7) ' /week']};
out_str = {out_str{:}, ['CI95_hi(r-) = ' num2str(r2_95hi*7) ' /week']};
out_str = {out_str{:}, ['CI95_lo(r-) = ' num2str(r2_95lo*7) ' /week']};

disp(' ')
for k=1:length(out_str)
    disp(out_str{k})
end
disp(' ')

%% Save output to text file
fname = ['MLE_fit_' gene_name '.txt'];
fileID = fopen(fname,'w');
formatSpec = '%s\n';
for k = 1:length(out_str)
    fprintf(fileID,formatSpec,out_str{k});
end
fclose(fileID);

%% Save all data to .mat file
save(['MLE_fit_' gene_name])
