# Supplementary material for: Neutral Competition for Drosophila Follicle and Cyst Stem Cell Niches Requires Vesicle Trafficking Genes
Source: Genetics. 2017 May 16;206(3):1417–28. doi: 10.1534/genetics.117.201202 (PMC5500140; doi:10.1534/genetics.117.201202)
Supplement: Supplementary file 1 [file 1417FileS1.zip › FileS1/support_routines/changeLegendFontSize.m]

function changeLegendFontSize(figHandle, size)
% changeLegendFontSize(figHandle, size)
% "Does what it says on the lid"
% Allon Klein, 2011

h=findobj(figHandle,'type','axes','tag','legend');

set(h,'FontSize',size);
disp(get(h))

end
