# Supplementary material for: Neutral Competition for Drosophila Follicle and Cyst Stem Cell Niches Requires Vesicle Trafficking Genes
Source: Genetics. 2017 May 16;206(3):1417–28. doi: 10.1534/genetics.117.201202 (PMC5500140; doi:10.1534/genetics.117.201202)
Supplement: Supplementary file 1 [file 1417FileS1.zip › FileS1/support_routines/collapsed4D_jointLikelihood.m]

function [L Rrel_vals dbvals] = collapsed4D_jointLikelihood(...
    f1wt, f2wt, Nwt, ...
    f1, f2, N, ...
    t, R_wt, bias_wt, f1wt_0, f2wt_0, t0, ...
    Rrel, d_bias, f1_0, f2_0, d_bias_SE)
% [L R_wt_vals bias_wt_vals Rrel_vals dbvals] = normalized4D_jointLikelihood(...
%     f1wt/w0, f2wt/w0,round(N0*w0), ...
%     f1/w, f2/w, round(N*w), ...
%     t, R_wt, bias_wt, f1wt_0/w0, f2wt_0/w0, t0, Rrel, d_bias, d_bias_SE);

Rvals = 0.3*R_wt:(R_wt/20):1.6*R_wt;
bvals = -0.5:0.01:0.2;
Rrel_vals = 0.5*Rrel:(Rrel/20):2*Rrel;

db1 = max([-2 d_bias-3*d_bias_SE]);
db2 = min([2 d_bias+3*d_bias_SE]);
dbvals = db1:(db2-db1)/20:db2; %-2:0.02:2;


L = zeros(length(Rrel_vals), length(dbvals));
M = zeros(length(Rvals), length(bvals));

n1wt=round(Nwt.*f1wt); n2wt=round(Nwt.*f2wt); n0wt=Nwt-n1wt-n2wt;
Awt = (logfactorial(Nwt)-logfactorial(n1wt)-logfactorial(n2wt)-logfactorial(n0wt))*log(10);
n1=round(N.*f1); n2=round(N.*f2); n0=N-n1-n2;
A = (logfactorial(N)-logfactorial(n1)-logfactorial(n2)-logfactorial(n0))*log(10);

scaleFactor = 100;

for k=1:length(Rrel_vals)
    for l=1:length(dbvals)
        M = zeros(length(Rvals), length(bvals));
        for i=1:length(Rvals)
            j1 = find(bvals+dbvals(l)>=-1,1,'first');
            j2 = find(bvals+dbvals(l)<=1,1,'last');
            for j=j1:j2
                b2 = bvals(j)+dbvals(l);
                T = logLikelihoodModel_factorialPreCalc(f1wt, f2wt, Nwt, t, Rvals(i), bvals(j), f1wt_0, f2wt_0, t0,Awt) + ...
                    logLikelihoodModel_factorialPreCalc(f1, f2, N, t, Rvals(i)*Rrel_vals(k), b2, f1_0, f2_0, t0,A);
                M(i,j) = exp(T + scaleFactor);
                if(isnan(M(i,j)))
                    M(i,j)=0;
                    display(['nan at i,j,k,l=' num2str([i j k l])])
                end
            end
        end

        L(k,l) = sum(M(:));
        %display([ num2str(l)])
    end
    display([ num2str(k/length(Rrel_vals)*100) '% complete'])
end

L = L./sum(L(:));
