# Supplementary material for: Neutral Competition for Drosophila Follicle and Cyst Stem Cell Niches Requires Vesicle Trafficking Genes
Source: Genetics. 2017 May 16;206(3):1417–28. doi: 10.1534/genetics.117.201202 (PMC5500140; doi:10.1534/genetics.117.201202)
Supplement: Supplementary file 1 [file 1417FileS1.zip › FileS1/support_routines/fill_between_lines.m]

function h = fill_between_lines(X,Y1,Y2,C) 
% h = fill_between_lines(X,Y1,Y2,C) 
% Plots a filled region between two curves (X,Y1) and (X,Y2)
% Filled region is colored in color C (rgb color)
% returns handle to the region, h
%
% Allon Klein, 2011

h = fill( [X fliplr(X)],  [Y1 fliplr(Y2)], C );
set(h,'linestyle','none')

end
