# Supplementary material for: Neutral Competition for Drosophila Follicle and Cyst Stem Cell Niches Requires Vesicle Trafficking Genes
Source: Genetics. 2017 May 16;206(3):1417–28. doi: 10.1534/genetics.117.201202 (PMC5500140; doi:10.1534/genetics.117.201202)
Supplement: Supplementary file 1 [file 1417FileS1.zip › FileS1/support_routines/get2ColorCloneTypeDistribution.m]

function cloneTypeDist = get2ColorCloneTypeDistribution(D)
%% Create color distribution at one time point:
% cloneTypeDist = get2ColorCloneTypeDistribution(D)
% 1= Monoclonal dark ovaries, 2=monoclonal colored ovaries, 
% 3= 1-color+dark ovaries, 4= 2-color ovaries, 5= 3-color ovaries
%
% D is nRepeats x len matrix , i.e. D=squeeze(savedSim(:,t,:))
nRepeats = size(D, 1);
cloneTypes = zeros(1,nRepeats);

for i=1:nRepeats
    cln = unique(squeeze(D(i,:)));
    nClones = length(cln);
    
    % Assign clone type (distinguish id=0 "dark" cells from labeled)
    if(nClones==1)
        if(cln==0)
            cloneTypes(i) = 1;
        else
            cloneTypes(i) = 2;
        end
    elseif(nClones==2)
        if(any(cln==0))
            cloneTypes(i) = 3;
        else
            cloneTypes(i) = 4;
        end
    else
        cloneTypes(i) = 5;
    end
end

cloneTypeDist = hist(cloneTypes, 1:5);
cloneTypeDist = cloneTypeDist/nRepeats;
