# Supplementary material for: Neutral Competition for Drosophila Follicle and Cyst Stem Cell Niches Requires Vesicle Trafficking Genes
Source: Genetics. 2017 May 16;206(3):1417–28. doi: 10.1534/genetics.117.201202 (PMC5500140; doi:10.1534/genetics.117.201202)
Supplement: Supplementary file 1 [file 1417FileS1.zip › FileS1/support_routines/getCloneTypeDist_v2.m]

function cloneTypeDist = getCloneTypeDist_v2(D)
%% Create color distribution at one time point:
% cloneTypeDist = getCloneTypeDist_v2(D)
% 1= Monoclonal dark ovaries, 2=monoclonal colored ovaries, 
% 3= 1-color+dark ovaries, 4= 2-color ovaries, 5= 3-color ovaries
%
% D is nRepeats x len matrix , i.e. D=squeeze(savedSim(:,t,:))
nRepeats = size(D, 1);
cloneTypes = zeros(1,nRepeats);

d = any(D==0,2);
c1 = any(D==1,2);
c2 = any(D==2,2);

cloneTypeDist = zeros(1,5);
cloneTypeDist(1) = sum(d & ~(c1 | c2))/nRepeats;
cloneTypeDist(2) = sum((c1 & ~(d | c2)) + (c2 & ~(d | c1)))/nRepeats;
cloneTypeDist(3) = sum(d & ((c1 & ~c2) | (c2 & ~c1)))/nRepeats;
cloneTypeDist(4) = sum(c1 & c2 & ~d)/nRepeats;
cloneTypeDist(5) = sum(c1 & c2 & d)/nRepeats;
