# Supplementary material for: Neutral Competition for Drosophila Follicle and Cyst Stem Cell Niches Requires Vesicle Trafficking Genes
Source: Genetics. 2017 May 16;206(3):1417–28. doi: 10.1534/genetics.117.201202 (PMC5500140; doi:10.1534/genetics.117.201202)
Supplement: Supplementary file 1 [file 1417FileS1.zip › FileS1/support_routines/get_FSC_0Bias_pValue.m]

function pVal = get_FSC_0Bias_pValue(t, f1,f2, N)
% p = FSC_0Bias_pValue(t, f1,f2, N)
% Returns p-value of the null hypothesis (that there is "0 bias") based on fitting FSC clonal dynamics
% as described in Kronen et al., 2014.
%
% p-value is calculated by the Likelihood ratio test (see section 2, supplementary theory). 
% The p-value gives the
% probability of obtaining the observed data assuming that there is 0 bias.
%
% Arguments:
% t = time points (vector of M time points)
% f1 = 1xM vector giving: fraction of clones with one labeled stem cell at each of the M time points
% f2 = 1xM vector giving: fraction of clones with all (i.e. two) labeled stem cells at each of the M time points
% N = total number of ovarioles scored at each of the M time points
% (including clones with 0,1,2 labeled stem cells)

%% What does this function do?
% 1. Try finding best fit of data by the model of 2-stem cell competition,
% with any allowed bias (b) and competition R. The model is as described by
% Eq. (*) in Methods section of Kronen et al., 2014
%
% 2. Evaluates log-Likelihood of the model, using Eq. [+] in section 1 of
% the Theory Supplement of Kronen et al., 2014
%
% 3. Try finding best fit of data by the model of 2-stem cell competition,
% while fixing bias b=0 and allowing any competition R. The model is as described by
% Eq. (*) in Methods section of Kronen et al., 2014
%
% 4. Evaluates log-Likelihood of the 0-bias model, using Eq. [+] in section 1 of
% the Theory Supplement of Kronen et al., 2014
%
% 5. Evaluate the p-value of the 0-bias model (i.e. the probability that
% the data came from the 0-bias model), using formula for p in section 2 of
% the Theory Supplement of Kronen et al., 2014


%% Load the data set:
% clear
% 
% Exclude unlabeled ovarioles
w = 1.1*(f1(1)+f2(1));

% Set first time point as initial condition for dynamics:
t0 = t(1);

%% Run optimization to find maximum likelihood for full model (unconstrained bias)
passFun = @(x)(-logLikelihoodModel(f1/w, f2/w, round(N*w), t,  x(1), x(2), real2unit(x(3))/w, real2unit(x(4))/w, t0));
x0 = [0.04; 0; unit2real(f1(1)); unit2real(f2(1))]; % Make a starting guess at the solution
options=optimset('Display','iter');   % Option to display output
[x,fval,exitflag,output,grad,hessian] = fminunc(passFun,x0,options);  % Call optimizer
maxLogLikelihood = -fval;

%% Run optimization to find maximum likelihood assuming ZERO BIAS
passFun = @(x)(-logLikelihoodModel(f1/w, f2/w, round(N*w), t,  x(1), 0, real2unit(x(2))/w, real2unit(x(3))/w, t0));
x0 = [0.04; unit2real(f1(1)); unit2real(f2(1))]; % Make a starting guess at the solution
options=optimset('Display','iter');   % Option to display output
[x,fval,exitflag,output,grad,hessian] = fminunc(passFun,x0,options);  % Call optimizer
maxLogLikelihood0Bias = -fval;

%% Calculate p-value:
% Calculate log(Bayes factor) for the Wald test
% See page 164 of Wasserman, All of Statistics
lambda = 2*(maxLogLikelihood - maxLogLikelihood0Bias);

% Using Theorem 10.22 in Wasserman:
% p-value = Prob(chi^2_{r-q}>lambda), where r=total number model variables,
% and q=number of model variables in null hypothesis.
% So r-q is the difference in dimensions between null and other hypotheses
% In our case, r=4, q=3, so r-q = 1.
pVal = 1 - chi2cdf(lambda,1);

display([gene_name ' p= ' num2str(pVal)])
