# Supplementary material for: Neutral Competition for Drosophila Follicle and Cyst Stem Cell Niches Requires Vesicle Trafficking Genes
Source: Genetics. 2017 May 16;206(3):1417–28. doi: 10.1534/genetics.117.201202 (PMC5500140; doi:10.1534/genetics.117.201202)
Supplement: Supplementary file 1 [file 1417FileS1.zip › FileS1/support_routines/logLikelihoodModel.m]

function L = logLikelihoodModel(f1, f2, Ntot, t, R, bias, f1_0, f2_0, t0)
% L = logLikelihood(f1, f2, t, R, bias, f10, f20, t0)
% f1, f2, t are vectors
% R = r1+r2; bias = (r1-r2)/(r1+r2)

% Deal with negative R values 
% Approach is to calculate outcome for R=0, but to then reduce likelihood
% by L -> L-R^2. This will enforce a return to positive R values.
negRflag = false;
if(R<0)
    org_R = R;
    R=0;
    negRflag = true;
end


f1_th = f1_0.*exp(-R.*(t-t0));
f2_th = f2_0 + 0.5.*(1+bias).*(f1_0 - f1_th);

n1 = round(Ntot.*f1);
n2 = round(Ntot.*f2);
n0 = Ntot - n1 - n2;
%L = sum( (logfactorial(Ntot)-logfactorial(n1)-logfactorial(n2)-logfactorial(n0))*log(10) +...
%    n1.*log(f1_th) + n2.*log(f2_th) + n0.*log(1-f1_th-f2_th));

% To ensure that 0*log(0)=0 (if this situation arises):
z0 = log(1-f1_th-f2_th);
z1 = log(f1_th);
z2 = log(f2_th);
z1(n1==0) = 0;
z2(n2==0) = 0;

%L = sum( n1.*log(f1_th) + n2.*log(f2_th) + n0.*log(1-f1_th-f2_th));
L = sum( n1.*z1 + n2.*z2 + n0.*z0);

if(negRflag)
    L = L + 10*org_R - org_R^2; % Penalize negative R values
end
