# Supplementary material for: Neutral Competition for Drosophila Follicle and Cyst Stem Cell Niches Requires Vesicle Trafficking Genes
Source: Genetics. 2017 May 16;206(3):1417–28. doi: 10.1534/genetics.117.201202 (PMC5500140; doi:10.1534/genetics.117.201202)
Supplement: Supplementary file 1 [file 1417FileS1.zip › FileS1/support_routines/logLikelihoodModel_0bias_MultiFSC.m]

function L = logLikelihoodModel_0bias_MultiFSC(fMixed, fAll, Nmeas, t, Nfsc, R,  labelEff, t0)
% L = logLikelihoodModel_0bias_MultiFSC(fMixed, fAll, Nmeas, t, Nfsc, R,  labelEff, t0)
% fMixed, fAll, t are vectors
% labelEff gives the labeling efficiency, and we assume that all FSCs are
% labeled independently (no intra-ovariole correlations)
% t0 - time lag between labeling and first competition event
%
% R = r1+r2; bias = 0

f_0 = pdf('Binomial',[0:Nfsc],Nfsc,labelEff);
[f0_th fAll_th] = neutral_model_1Dring(R,Nfsc,f_0, t, t0);
% if(min(t-t0)<-1e-6)
%     f0_th = 0*t;
%     fAll_th = 0*t;
% end
fMixed_th = 1-f0_th-fAll_th;

% f0_th(f0_th<0)=0;
% f0_th(f0_th>1)=1;
% fAll_th(fAll_th<0)=0;
% fAll_th(fAll_th>1)=1;
% fMixed_th(fMixed_th<0)=0;
% fMixed_th(fMixed_th>1)=1;

n1 = round(Nmeas.*fMixed);
n2 = round(Nmeas.*fAll);
n0 = Nmeas - n1 - n2;
L = sum( (logfactorial(Nmeas)-logfactorial(n1)-logfactorial(n2)-logfactorial(n0))*log(10) +...
    n1.*log(fMixed_th) + n2.*log(fAll_th) + n0.*log(f0_th));
%L = sum( n1.*log(fMixed_th) + n2.*log(fAll_th) + n0.*log(f0_th));
if(any(abs(f0_th+fAll_th+fMixed_th-1)>1e-6))
    L=L-1e6;
end
