# Supplementary material for: Neutral Competition for Drosophila Follicle and Cyst Stem Cell Niches Requires Vesicle Trafficking Genes
Source: Genetics. 2017 May 16;206(3):1417–28. doi: 10.1534/genetics.117.201202 (PMC5500140; doi:10.1534/genetics.117.201202)
Supplement: Supplementary file 1 [file 1417FileS1.zip › FileS1/support_routines/logLikelihoodModel_r1r2.m]

function L = logLikelihoodModel_r1r2(f1, f2, Ntot, t, r1, r2, f1_0, f2_0, t0)
% L = logLikelihood(f1, f2, t, R, bias, f10, f20, t0)
% f1, f2, t are vectors
% R = r1+r2; bias = (r1-r2)/(r1+r2)


f1_th = f1_0.*exp(-(r1+r2).*(t-t0));
f2_th = f2_0 + r1/(r1+r2).*(f1_0 - f1_th);

n1 = round(Ntot.*f1);
n2 = round(Ntot.*f2);
n0 = Ntot - n1 - n2;
L = sum( n1.*log(f1_th) + n2.*log(f2_th) + n0.*log(1-f1_th-f2_th));
% (logfactorial(Ntot)-logfactorial(n1)-logfactorial(n2)-logfactorial(n0))*log(10)
