# Supplementary material for: Neutral Competition for Drosophila Follicle and Cyst Stem Cell Niches Requires Vesicle Trafficking Genes
Source: Genetics. 2017 May 16;206(3):1417–28. doi: 10.1534/genetics.117.201202 (PMC5500140; doi:10.1534/genetics.117.201202)
Supplement: Supplementary file 1 [file 1417FileS1.zip › FileS1/support_routines/logLikelihood_multiColor.m]

function L=logLikelihood_multiColor(n_exp, N_SC, R,  labelEff, nRepeats, logFactorialFactor )
% L=logLikelihood_multiColor(n_exp, Nfsc, R,  labelEff, nRepeats, logFactorialFactor )
% Currently written for just 1 time point, for Nystul and Spradling 2007
% data
%
% n_exp = 5-element vector giving observations of type 1-5 clones.
%


% Calculate theory using simulations:
reportStep = 7; % days - only need one time point to compare with data
duration = 7; % days - just enough to compare with data
nLabelColors = 2;

% Run simulation until 7 days:
[savedSim nSteps] = multiColor_sim_fn(N_SC, R, labelEff, nLabelColors, ...
    duration, reportStep, nRepeats);

% Generate clone type distrubiton at 7 days:
typeDist_th = getCloneTypeDist_v2(squeeze(savedSim(:,2,:)));
% 1= Monoclonal dark ovaries, 2=monoclonal colored ovaries, 
% 3= 1-color+dark ovaries, 4= 2-color, no dark ovaries, 5= 2-color+dark ovaries

% Calculate log-likelihood:
ind = find(n_exp>0); % filter for n>0 to avoid 0*log(0) calculation
L = logFactorialFactor + sum(n_exp(ind).*log(typeDist_th(ind)));
