# Supplementary material for: Neutral Competition for Drosophila Follicle and Cyst Stem Cell Niches Requires Vesicle Trafficking Genes
Source: Genetics. 2017 May 16;206(3):1417–28. doi: 10.1534/genetics.117.201202 (PMC5500140; doi:10.1534/genetics.117.201202)
Supplement: Supplementary file 1 [file 1417FileS1.zip › FileS1/support_routines/modelCurves.m]

function [f1_th f2_th] = modelCurves(t, R, bias, f1_0, f2_0, t0)
% [f1_th f2_th] = modelCurves(t, R, bias, f1_0, f2_0, t0)

f1_th = f1_0.*exp(-R.*(t-t0));
f2_th = f2_0 + 0.5.*(1+bias).*(f1_0 - f1_th);
