# Supplementary material for: Neutral Competition for Drosophila Follicle and Cyst Stem Cell Niches Requires Vesicle Trafficking Genes
Source: Genetics. 2017 May 16;206(3):1417–28. doi: 10.1534/genetics.117.201202 (PMC5500140; doi:10.1534/genetics.117.201202)
Supplement: Supplementary file 1 [file 1417FileS1.zip › FileS1/support_routines/neutral_model_1Dring.m]

function [f0 fAll] = neutral_model_1Dring(R,Ns,Pn0, t,t0)
% [f0 fAll] = neutral_model_1Dring(R,Ns,Pn0)
% Gives the fraction of clones in absorbing states (f0, fAll), assuming
% rate R, Ns stem cells in a ring, and Pn0 giving the full clone size
% distribution at t=0, assuming only contiguous clones are possible
% Pn0 is a vector of length Ns+1, with probabilities of starting with
% 0,..,Ns labeled stem cells

% Initial absorbing states do not change:
f0 = Pn0(1)*ones(1,length(t));
fAll = Pn0(Ns+1)*ones(1,length(t));

% Add contribution from all initial conditions:
for n0=1:Ns-1
    [df0 dfAll] = model_n0(R,Ns,n0, t, t0);
    f0 = f0 + Pn0(n0+1)*df0;
    fAll = fAll + Pn0(n0+1)*dfAll;
end

if(Ns==2)
    bias = 0;
    f1_th = Pn0(2).*exp(-R.*(t-t0));
    f2_th = Pn0(3) + 0.5.*(1+bias).*(Pn0(2) - f1_th);
end


end


%% Calculate fraction of clones in the absorbing states assuming n0 cells labeled at t=0:
function [f0 fAll] = model_n0(R,Ns,n0, t, t0)

k=1:(Ns-1);
w = (-1).^(k+1);

for z=1:length(t)
    if(t(z)>=t0)
        X = cot(pi*k/(2*Ns)) .* sin(pi*k*n0/Ns) .* (1 - exp(-2*R*(t(z)-t0)*sin(pi*k/(2*Ns)).^2));
        
        f0(z) = (1/Ns)*sum(X);
        fAll(z) = (1/Ns)*sum(w.*X);
    else
       f0(z) = 0;
       fAll(z) = 0;
    end
end

end
