# Supplementary material for: Neutral Competition for Drosophila Follicle and Cyst Stem Cell Niches Requires Vesicle Trafficking Genes
Source: Genetics. 2017 May 16;206(3):1417–28. doi: 10.1534/genetics.117.201202 (PMC5500140; doi:10.1534/genetics.117.201202)
Supplement: Supplementary file 1 [file 1417FileS1.zip › FileS1/support_routines/noLegend.m]

function noLegend(h)
% Excludes a given curve on a plot from having a legend entry
% h = a handle to the plot.
% Example:   h = plot(x,y); noLegend(h);

set(get(get(h,'Annotation'),'LegendInformation'),...
            'IconDisplayStyle','off'); % Exclude line from legend

end
