# Supplementary material for: Neutral Competition for Drosophila Follicle and Cyst Stem Cell Niches Requires Vesicle Trafficking Genes
Source: Genetics. 2017 May 16;206(3):1417–28. doi: 10.1534/genetics.117.201202 (PMC5500140; doi:10.1534/genetics.117.201202)
Supplement: Supplementary file 1 [file 1417FileS1.zip › FileS1/support_routines/normalized2DLikelihood.m]

function [L Rvals bvals] = normalized2DLikelihood(f1, f2, N, t, R, bias, f1_0, f2_0, t0,dR, dbias);

Rvals = 0:dR:3*R;
bvals = -1:dbias:1;


T = zeros(length(Rvals), length(bvals));


for i=1:length(Rvals)
    for j=1:length(bvals)
        T(i,j) = logLikelihoodModel_factorialPreCalc(f1, f2, N, t, Rvals(i), bvals(j), f1_0, f2_0, t0,0);
    end
end

% Avoid numerical errors by adding constant to logLikelihood (same as
% multiplying by a constant, which will fall out during normalization).
T = T-max(T(:));

L = exp(T);
L = L./sum(L(:));
