# Supplementary material for: Neutral Competition for Drosophila Follicle and Cyst Stem Cell Niches Requires Vesicle Trafficking Genes
Source: Genetics. 2017 May 16;206(3):1417–28. doi: 10.1534/genetics.117.201202 (PMC5500140; doi:10.1534/genetics.117.201202)
Supplement: Supplementary file 1 [file 1417FileS1.zip › FileS1/support_routines/normalized2DLikelihoodSetRange.m]

function L  = normalized2DLikelihoodSetRange(f1, f2, N, t, f1_0, f2_0, t0, Rvals, bvals)


L = zeros(length(Rvals), length(bvals));

n1=round(N.*f1); n2=round(N.*f2); n0=N-n1-n2;
A = (logfactorial(N)-logfactorial(n1)-logfactorial(n2)-logfactorial(n0))*log(10);


for i=1:length(Rvals)
    for j=1:length(bvals)
        T = logLikelihoodModel_factorialPreCalc(f1, f2, N, t, Rvals(i), bvals(j), f1_0, f2_0, t0,A);
        L(i,j) = exp(T);
    end
end

L = L./sum(L(:));
