# Supplementary material for: Neutral Competition for Drosophila Follicle and Cyst Stem Cell Niches Requires Vesicle Trafficking Genes
Source: Genetics. 2017 May 16;206(3):1417–28. doi: 10.1534/genetics.117.201202 (PMC5500140; doi:10.1534/genetics.117.201202)
Supplement: Supplementary file 1 [file 1417FileS1.zip › FileS1/support_routines/normalized2DLikelihood_r1r2.m]

function [L r1_vals r2_vals] = normalized2DLikelihood_r1r2(f1, f2, Ntot, t, r1, r2, f1_0, f2_0, t0)
% L = normalized2DLikelihood(f1, f2, Ntot, t, r1, r2, f1_0, f2_0, t0, grid)

r1_vals = 0:(r1/50):5*r1;
r2_vals = 0:(r2/60):5*r2;

T = zeros(length(r1_vals), length(r2_vals));

for i=1:length(r1_vals)
    for j=1:length(r2_vals)
        if(r1_vals(i)+r2_vals(j) == 0)
            T(i,j) = -inf; % Result not defined for r1=r2=0;
        else
            T(i,j) = logLikelihoodModel_r1r2(f1, f2, Ntot, t, r1_vals(i), r2_vals(j), f1_0, f2_0, t0);
        end
    end
end

% Avoid numerical errors by adding constant to logLikelihood (same as
% multiplying by a constant, which will fall out during normalization).
T = T-max(T(:));

L = exp(T);
L = L./sum(L(:))/diff(r1_vals(1:2))/diff(r2_vals(1:2));
