# Supplementary material for: Neutral Competition for Drosophila Follicle and Cyst Stem Cell Niches Requires Vesicle Trafficking Genes
Source: Genetics. 2017 May 16;206(3):1417–28. doi: 10.1534/genetics.117.201202 (PMC5500140; doi:10.1534/genetics.117.201202)
Supplement: Supplementary file 1 [file 1417FileS1.zip › FileS1/support_routines/normalized4D_jointLikelihood.m]

function [L Rvals bvals Rrel_vals dbvals] = normalized4D_jointLikelihood(...
    f1wt, f2wt, Nwt, ...
    f1, f2, N, ...
    t, R_wt, bias_wt, f1wt_0, f2wt_0, t0, Rrel, d_bias, f1_0, f2_0);
% [L R_wt_vals bias_wt_vals Rrel_vals dbvals] = normalized4D_jointLikelihood(...
%     f1wt/w0, f2wt/w0,round(N0*w0), ...
%     f1/w, f2/w, round(N*w), ...
%     t, R_wt, bias_wt, f1wt_0/w0, f2wt_0/w0, t0, Rrel, d_bias);

Rvals = 0:(R_wt/20):3*R_wt;
bvals = -1:0.005:1;
Rrel_vals = 0:(Rrel/20):2*Rrel;
dbvals = -1:0.005:1;


L = zeros(length(Rvals), length(bvals), length(Rrel_vals), length(dbvals));


for i=1:length(Rvals)
    for j=1:length(bvals)
        for k=1:length(Rrel_vals)
            for l=1:length(dbvals)
                b2 = bvals(j)+dbvals(l);
                if(b2>1 || b2<-1)
                    L(i,j,k,l) = 0;
                else
                    T = logLikelihoodModel_factorialPreCalc(f1wt, f2wt, Nwt, t, Rvals(i), bvals(j), f1_0, f2_0, t0,0) + ...
                        logLikelihoodModel_factorialPreCalc(f1, f2, N, t, Rvals(i)*Rrel_vals(k), bvals(j)+dbvals(l), f1_0, f2_0, t0,0);
                    L(i,j,k,l) = exp(T);
                end
            end
        end
    end
end

L = L./sum(L(:));
