# Supplementary material for: Neutral Competition for Drosophila Follicle and Cyst Stem Cell Niches Requires Vesicle Trafficking Genes
Source: Genetics. 2017 May 16;206(3):1417–28. doi: 10.1534/genetics.117.201202 (PMC5500140; doi:10.1534/genetics.117.201202)
Supplement: Supplementary file 1 [file 1417FileS1.zip › FileS1/support_routines/plotHeatMapFromHist.m]

function p = plotHeatMapFromHist(dat, xvals, yvals, showGrid)
% p = plotHeatMap(dat, xvals, yvals, showGrid)
%
% Plot a 2D heat map, accepting a 2D histogram as input
% dat is a M X N matrix with number samples per bin
% xvals, yvals give bin centers
% showGrid: option (default=true). If false, uses imagesc to avoid
%           gridlines
%
% p is a handle to the plot(?)

if(~exist('showGrid','var'))
    showGrid = true;
end

n1 = dat'; 
n1( size(dat,2) + 1 ,size(dat,1) + 1 ) = 0; 

% Generate grid for 2-D projected view of intensities: 
dx = (xvals(2)-xvals(1));
dy = (yvals(2)-yvals(1));
xb = [[xvals(:)-0.5*dx]', xvals(end)+0.5*dx];
yb = [[yvals(:)-0.5*dy]', yvals(end)+0.5*dy];

% Make a pseudocolor plot: 
if(showGrid)
    p = pcolor(xb,yb,n1);
else
    p = imagesc(xb,yb,n1);
    set(gca,'ydir','normal')
end

% Set the z-level and colormap of the displayed grid: 
%set(p, 'zdata', ones(size(n1)) * -max(max(n))) 
colormap(hot) % heat map 
%grid on 

% Show color scale
colorbar
