# Supplementary material for: Neutral Competition for Drosophila Follicle and Cyst Stem Cell Niches Requires Vesicle Trafficking Genes
Source: Genetics. 2017 May 16;206(3):1417–28. doi: 10.1534/genetics.117.201202 (PMC5500140; doi:10.1534/genetics.117.201202)
Supplement: Supplementary file 1 [file 1417FileS1.zip › FileS1/support_routines/vectorLikelihood_multiColor.m]

function Lv = vectorLikelihood_multiColor(nExp, Nfsc, RateVector,  labelEff, nRepeats, logFactorialFactor)

Lv = zeros(size(RateVector));
for k=1:length(RateVector)
    Lv(k) = exp(logLikelihood_multiColor(nExp, Nfsc, RateVector(k),  labelEff, nRepeats, logFactorialFactor));
end
